# Supplementary material for: Enrichment of a subset of Neanderthal polymorphisms in autistic probands and siblings
Source: Mol Psychiatry. 2024 May 17;29(11):3452–61. doi: 10.1038/s41380-024-02593-7 (PMC11541192; doi:10.1038/s41380-024-02593-7)
Supplement: Supplementary file 1 — Supplementary Materials [file 41380_2024_2593_MOESM1_ESM.xlsx]

## Sheet: Tab1_Total_NeanderScore
##Results for Total NeanderScores by Ethnic Group
##Significant results in red
##Headings are color-coded by ethnic group
##BNH = Black non--Hispanics
##WHS = White Hispanics
##WNH = White non-Hispanics
Mann-Whistney U test – BNH: Total NeanderScore by Group
	W	p
Total NeanderScore	3638.5	0.919624
Group Descriptives – BNH: Total NeanderScore by Group
	Group	N	Mean	SD	SE	Coefficient of variation
Total NeanderScore	1:Control_BNH	102	0.0132596	0.00826203	0.00081806	0.623095
	2:Autism_BNH	72	0.0133389	0.00834511	0.00098348	0.62562
Mann-Whitney U test - WHS: Total NeanderScore by Group
	Test	Statistic	df	p	BH adj. p	Effect Size
Total NeanderScore	MWU	9034.500 (W)	NA	0.004 **	NA	-0.217 (Rb, small effect)
Group Descriptives - WHS: Total NeanderScore by Group
	Group	N	Mean	SD	SE	Coefficient of variation
Total NeanderScore	Autism	312	0.061	0.01	0.001	0.169
	Control	74	0.066	0.016	0.002	0.236
ANOVA – WNH: Total NeanderScore by Group
Cases	Sum of Squares	df	Mean Square	F	p
Group	0.00044083	2	0.00022041	2.36958	0.0937022
Residuals	0.2678	2879	9.302e-05
Descriptives – Total NeanderScore by Group
Group	N	Mean	SD	SE	Coefficient of variation
Control	706	0.0588237	0.00978921	0.00036842	0.166416
Autism	2004	0.0594053	0.00960933	0.00021466	0.161759
Sibs	172	0.0605319	0.00945457	0.0007209	0.156191
Post Hoc Comparisons – Total NeanderScore by Group
		Mean Difference	SE	t	ptukey
Control	Autism	-0.0005816	0.0004221	-1.37786	0.35267
	Sibs	-0.00170826	0.0008201	-2.083	0.0935268
Autism	Sibs	-0.00112666	0.0007663	-1.47026	0.30544

## Sheet: Tab2_Common_NeanderScore
##Results for Common NeanderScores by Ethnic Group
##Significant results in red
##Headings are color-coded by ethnic group
##BNH = Black non--Hispanics
##WHS = White Hispanics
##WNH = White non-Hispanics
Mann-Whitney U test –BNH: Common NeanderScore by Group
	W	p	Effect Size
Common NeanderScore	4617.5	0.00387053 **	0.25748911 (Rb, small-to_medium effect
Group Descriptives – BNH: Common NeanderScore by Group
	Group	N	Mean	SD	SE	Coefficient of variation
Common NeanderScore	Control	102	0.0358644	0.0227402	0.00225161	0.63406
	Autism	72	0.0274288	0.0194337	0.00229028	0.708512
Welch-s t-test - WHS: Common NeanderScore by Group
	Test	Statistic	df	p	BH adj. p	Effect Size
Common NeanderScore	Welch’s t	-4.355	88.52	3.568 x10-5 ***	NA	-0.628 (Cohen’s d, medium effect)
Group Descriptives - WHS: Common NeanderScore by Group
	Group	N	Mean	SD	SE	Coefficient of variation
Common NeanderScore	Autism	312	0.079	0.014	0	0.177
	Control	74	0.09	0.021	0.002	0.236
ANOVA - WNH: Common NeanderScore by Group
Cases	Sum of Squares	df	Mean Square	F	p
Group	0.0007638	2	0.0003819	2.22509	0.108244
Residuals	0.494131	2879	0.00017163
Descriptives - WNH: Common NeanderScore by Group
Group	N	Mean	SD	SE	Coefficient of variation
Control	706	0.0801507	0.0133786	0.00050351	0.166918
Autism	2004	0.0800513	0.0130279	0.00029102	0.162744
Sibs	172	0.082243	0.0127928	0.00097545	0.155549
Post Hoc Comparisons - WNH: Common NeanderScore by Group
		Mean Difference	SE	t	ptukey
Control	Autism	9.943e-05	0.00057337	0.17341	0.983559
	Sibs	-0.00209226	0.00111399	-1.87817	0.145194
Autism	Sibs	-0.00219168	0.00104092	-2.10553	0.0888716

## Sheet: Tab3_Rare_NeanderScore
##Results for Rare NeanderScores by Ethnic Group
##Significant results in red
##Headings are color-coded by ethnic group
##BNH = Black non--Hispanics
##WHS = White Hispanics
##WNH = White non-Hispanics
Mann-Whitney U test – BNH: Rare NeanderScore by Group
	W	p	Rank-Biserial Correlation	SE Rank-Biserial Correlation
Rare NeanderScore	1767.5	5.30771696×10-9 ***	-0.51865468 (large effect)	0.0888882
Note. For the Mann-Whitney test, effect size is given by the rank biserial correlation.
Group Descriptives – BNH: Rare NeanderScore by Group
	Group	N	Mean	SD	SE	Coefficient of variation
Rare NeanderScore	Control	102	0.0033701	0.00330924	0.00032766	0.981942
	Autism	72	0.00703808	0.0053935	0.00063563	0.766331
Chi-Squared Test - WHS: Rare NeanderScore by Group
	Value	df	p
Χ²	281.994	1	2.761×10-63 ***
N	387
Log Odds Ratio
	95% Confidence Intervals
	Log Odds Ratio	Lower	Upper	p
Odds ratio	-7.62427	-10.4395	-4.80901
Fisher's exact test	-∞	-∞	-5.48974	3.51113111×10-61 ***
Contingency Tables - WHS: Rare NeanderScore by Group
	Rare SNPs present
Group	absent	present	Total
Autism	21	291	312
Control	75	0	75
Total	96	291	387
Kruskal-Wallis Test - WNH: Rare NeanderScore by Group
Factor	Statistic	df	p	Effect Size (Cohen's d)
Group	56.1765	2	6.33029677×10-13 ***	0.006 (small effect)
Descriptives - WNH: Rare NeanderScore by Group
Group	N	Mean	SD	SE	Coefficient of variation
Control	706	0.00426886	0.00580856	0.00021861	1.36068
Autism	2004	0.00535446	0.00638909	0.00014272	1.19323
Sibs	172	0.00499486	0.00557579	0.00042515	1.11631
Post Hoc Comparisons - WNH: Rare NeanderScore by Group
		Mean Difference	SE	t	ptukey
Control	Autism	-0.0010856	0.00027159	-3.99724	0.00019398 ***
	Sibs	-0.000726	0.00052767	-1.37588	0.353723
Autism	Sibs	0.0003596	0.00049305	0.72933	0.746092

## Sheet: Tab4_Enriched_SNPs
##Enriched SNPs by Ethnic Group
##Significant results in red
BLACK, NON-HISPANIC (BNH):								Aut x Con comparison			Aut x Sibs comparison
Locus	rs_ID	Host gene(s)	Consequence (dbSNP)	Brain QTL (GTEx)	Autism_avg (72)	Control_avg (103)	Sibs (0)	Z	p-value	BH adj. p	Z	p-value	BH adj. p
10:132208002:G:A	rs79220014	STK32C	STK32C : Non Coding Transcript Variant	yes	0.111111	0.00970874	NA	2.9887	0.00278	0.02016 *	NA	NA	NA
17:14076741:A:T	rs2230351	COX10	COX10 : Missense Variant	yes	0.0972222	0.00970874	NA	2.7276	0.00634	0.02958667 *	NA	NA	NA
5:34908772:T:C	rs1805327	RAD1	RAD1 : Missense Variant TTC23L : Intron Variant	yes	0.0833333	0	NA	2.9813	0.00288	0.02016 *	NA	NA	NA
11:12008896:C:G	rs28411401	DKK3	DKK3 : Intron Variant	yes	0.0833333	0.00980392	NA	2.4311	0.0151	0.02926 *	NA	NA	NA
6:44304547:G:C	rs74950428	AARS2; POLR1C	POLR1C : Intron Variant AARS2 : Intron Variant	yes	0.0555556	0	NA	2.4199	0.01552	0.03621333 *	NA	NA	NA
6:44304587:C:A	rs74964556	AARS2; POLR1C	POLR1C : Intron Variant AARS2 : Intron Variant	yes	0.0555556	0	NA	2.4199	0.01552	0.03621333 *	NA	NA	NA
WHITE, HISPANIC (WHS):								Aut x Con comparison			Aut x Sibs comparison
Locus	rs_ID	Host gene(s)	Consequence (dbSNP)	Brain QTL (GTEx)	Autism_avg (312)	Control_avg (74)	Sibs_avg (25)	Z	p-value	BH adj. p	Z	p-value	BH adj. p
12:47784123:C>T	rs7306788	HDAC7	HDAC7 : Synonymous Variant	yes	0.339744	0.148649	0.36	3.2156	0.00128	0.00768 **	-0.2055	0.83366	0.83366
15:74195628:A>T	rs971756	STRA6	STRA6 : Missense Variant	yes	0.266026	0.0810811	0.36	3.3959	0.00068	0.0072 **	-1.0148	0.3125	0.46875
15:74195505:G>A	rs971757	STRA6	STRA6 : Intron Variant	yes	0.262821	0.0810811	0.12	3.3503	0.0008	0.0072 **	1.5821	0.1141	0.256725
20:3191844:A>G	rs73075075	DDRGK1	DDRGK1 : Intron Variant	yes	0.323718	0.148649	0.28	2.9834	0.00288	0.00864 **	0.4507	0.65272	0.73431
17:78222788:G>A	rs17882271	BIRC5	BIRC5 : Intron Variant	yes	0.227564	0.0675676	0.2	3.1118	0.00188	0.007704 **	0.3173	0.74896	0.793017
3:8733903:C>T	rs1974763	CAV3	CAV3 : Synonymous Variant	yes	0.25	0.0945946	0.2	2.9004	0.00374	0.009617143 **	0.5583	0.28774	0.46875
20:63564680:C>T	rs3810487	HELZ2	HELZ2 : Missense Variant	yes	0.323718	0.175676	0.24	2.5098	0.01208	0.01872 *	-0.8047	0.21186	0.42372
15:83942878:G>A	rs12901723	ADAMTSL3	ADAMTSL3 : Intron Variant	yes	0.413462	0.27027	0.24	2.2748	0.0232	0.024564706 *	1.703	0.04457	0.14238
10:132208002:G>A	rs79220014	STK32C	STK32C : Non Coding Transcript Variant	yes	0.240385	0.108108	0.24	2.4901	0.01278	0.01872 *	0.0043	0.5	0.6
21:42575315:A>C	rs112406029	SLC37A1	SLC37A1 : Intron Variant LOC101928212 : 2KB Upstream Variant	yes	0.240385	0.108108	0.4	2.4901	0.01278	0.01872 *	-1.7682	0.03836	0.14238
11:11956026:T>C	rs2307073	USP47	USP47 : Synonymous Variant	yes	0.278846	0.148649	0.28	2.3136	0.02088	0.02349 *	-0.0124	0.49601	0.6
6:44147432:G>A	rs4714759	TMEM63B	TMEM63B : Missense Variant POLR1C : Intron Variant	yes	0.262821	0.135135	0.28	2.3177	0.02034	0.02349 *	-0.1875	0.42465	0.587977
6:44151939:A>G	rs3734697	TMEM63B	TMEM63B : Synonymous Variant POLR1C : Intron Variant	yes	0.262821	0.135135	0.32	2.3177	0.02034	0.02349 *	-0.6218	0.26763	0.46875
6:44149927:C>T	rs4714762	TMEM63B	TMEM63B : Missense Variant POLR1C : Intron Variant	yes	0.25641	0.135135	0.08	2.2182	0.02642	0.02642 *	1.9779	0.02385	0.14238
6:41734881:C>A	rs4487571	TFEB	TFEB : Intron Variant MIR10398 : 2KB Upstream Variant	yes	0.115385	0	0.2	3.0687	0.00214	0.007704 **	-1.2453	0.10565	0.256725
1:85124159:A>G	rs17121745	DNAI3	DNAI3 : Missense Variant	yes	0.166667	0.0540541	0.04	2.473	0.01352	0.01872 *	1.6739	0.04746	0.14238
1:84483058:T>C	rs147475122	WDR63	RPF1 : Intron Variant	yes	0.166667	0.0540541	0.04	2.473	0.01352	0.01872 *	1.6739	0.04746	0.14238
19:7731701:T>G	rs117034642	CLEC4G	CLEC4G : Synonymous Variant	yes	0.121795	0.0135135	0.32	2.7787	0.00544	0.01224 *	-2.7775	0.00272	0.04896 *
WHITE, NON-HISPANIC (WNH):								Aut x Con comparison			Aut x Sibs comparison
Locus	rs_ID	Host gene(s)	Consequence (dbSNP)	Brain QTL (GTEx)	Autism_avg (2004)	Control_avg (715)	Sibs_avg (172)	Z	p-value	BH adj. p	Z	p-value	BH adj. p
21:42575315:A>C	rs112406029	SLC37A1	SLC37A1 : Intron Variant LOC101928212 : 2KB Upstream Variant	yes	0.282934	0.226629	0.255814	2.904	0.004 **	NA	0.7586	0.44726	NA

## Sheet: Tab5_Enriched_SNPs_Clinical
##Significant genotype-phenotype associations with brain-related QTLs significantly enriched in autism (Table 3 in manuscript)
##Headings are color-coded by ethnic group
##BNH = Black non--Hispanics
##WHS = White Hispanics
##WNH = White non-Hispanics
ANCOVA - WHS: rs17121745 x Family Type * Intellectual Disability
Cases	Sum of Squares	df	Mean Square	F	p
familytype	1.13433	1	1.13433	7.38348	0.00696375
intelldis	2.1544	1	2.1544	14.0232	0.00021632
familytype ✻ intelldis	1.48698	1	1.48698	9.67889	0.0020427 **
Residuals	46.2429	301	0.153631
Descriptives - WHS: rs17121745 x Family Type * Intellectual Disability
familytype	intelldis	N	Mean	SD	SE	Coefficient of variation
Multiplex	ID	5	0.8	0.83666	0.374166	1.04583
	No ID	43	0.116279	0.324353	0.0494634	2.78944
Simplex	ID	32	0.21875	0.420013	0.0742486	1.92006
	No ID	225	0.155556	0.387042	0.0258028	2.48813
Post Hoc Comparisons - WHS: rs17121745 x Family Type * Intellectual Disability
		Mean Difference	SE	t	ptukey
Multiplex ID	Simplex ID	0.58125	0.188486	3.08378	0.01191751 *
	Multiplex No ID	0.683721	0.1852	3.6918	0.00150072 **
	Simplex No ID	0.644444	0.177226	3.63629	0.00183926 **
Simplex ID	Multiplex No ID	0.102471	0.0915084	1.1198	0.677606
	Simplex No ID	0.0631944	0.0740525	0.853374	0.828728
Multiplex No ID	Simplex No ID	-0.0392765	0.0652351	-0.602076	0.931352
ANCOVA - WHS: rs147475122 x Family Type * Intellectual Disability
Cases	Sum of Squares	df	Mean Square	F	p
familytype	1.13433	1	1.13433	7.38348	0.00696375
intelldis	2.1544	1	2.1544	14.0232	0.00021632
familytype ✻ intelldis	1.48698	1	1.48698	9.67889	0.0020427 **
Residuals	46.2429	301	0.153631
Descriptives - WHS: rs147475122 x Family Type * Intellectual Disability
familytype	intelldis	N	Mean	SD	SE	Coefficient of variation
Multiplex	ID	5	0.8	0.83666	0.374166	1.04583
	No ID	43	0.116279	0.324353	0.0494634	2.78944
Simplex	ID	32	0.21875	0.420013	0.0742486	1.92006
	No ID	225	0.155556	0.387042	0.0258028	2.48813
Post Hoc Comparisons - WHS: rs147475122 x Family Type * Intellectual Disability
		Mean Difference	SE	t	ptukey
Multiplex ID	Simplex ID	0.58125	0.188486	3.08378	0.01191751 *
	Multiplex No ID	0.683721	0.1852	3.6918	0.00150072 **
	Simplex No ID	0.644444	0.177226	3.63629	0.00183926 **
Simplex ID	Multiplex No ID	0.102471	0.0915084	1.1198	0.677606
	Simplex No ID	0.0631944	0.0740525	0.853374	0.828728
Multiplex No ID	Simplex No ID	-0.0392765	0.0652351	-0.602076	0.931352
ANCOVA - WHS: rs4487571 x Language Regression * Epilepsy
Cases	Sum of Squares	df	Mean Square	F	p
langregress	0.762343	1	0.762343	6.49461	0.0113069
seizures	0.274563	1	0.274563	2.33908	0.127194
langregress ✻ seizures	0.866279	1	0.866279	7.38008	0.00696908 **
Residuals	36.0359	307	0.117381
Descriptives - WHS: rs4487571 x Language Regression * Epilepsy
langregress	seizures	N	Mean	SD	SE	Coefficient of variation
Language regression	Epilepsy	6	0.5	0.547723	0.223607	1.09545
	No epilepsy	93	0.0967742	0.33181	0.0344071	3.42871
No language regression	Epilepsy	8	0	0	0	NaN
	No epilepsy	204	0.112745	0.346743	0.0242769	3.07546
Post Hoc Comparisons - WHS: rs4487571 x Language Regression * Epilepsy
			Mean Difference	SE	t	ptukey
Language regression Epilepsy	No language regression Epilepsy		0.5	0.18503	2.70227	0.03637252 *
	Language regression No epilepsy		0.403226	0.144311	2.79415	0.02816966 *
	No language regression No epilepsy		0.387255	0.141911	2.72885	0.0338105 *
No language regression Epilepsy	Language regression No epilepsy		-0.0967742	0.126233	-0.766632	0.869425
	No language regression No epilepsy		-0.112745	0.123483	-0.913043	0.797912
Language regression No epilepsy	No language regression No epilepsy		-0.0159709	0.0428667	-0.372571	0.982328
ANCOVA - WHS: rs2307073 x Sex * Epilepsy
Cases	Sum of Squares	df	Mean Square	F	p
sex	1.49453	1	1.49453	6.58876	0.0107347
seizures	0.113426	1	0.113426	0.500047	0.480014
sex ✻ seizures	2.15345	1	2.15345	9.49365	0.002248 **
Residuals	69.8637	308	0.22683
Descriptives - WHS: rs2307073 x Sex * Epilepsy
sex	seizures	N	Mean	SD	SE	Coefficient of variation
Female	Epilepsy	5	0	0	0	NaN
	No epilepsy	52	0.326923	0.513395	0.0711951	1.57039
Male	Epilepsy	9	0.777778	0.833333	0.277778	1.07143
	No epilepsy	246	0.256098	0.455649	0.0290511	1.7792
Post Hoc Comparisons - WHS: rs2307073 x Sex * Epilepsy
		Mean Difference	SE	t	ptukey
Female Epilepsy	Male Epilepsy	-0.777778	0.265649	-2.92784	0.01911997 *
	Female No epilepsy	-0.326923	0.222998	-1.46603	0.459361
	Male No epilepsy	-0.256098	0.215147	-1.19034	0.633419
Male Epilepsy	Female No epilepsy	0.450855	0.171946	2.62207	0.04513142 *
	Male No epilepsy	0.52168	0.161634	3.22755	0.00751974 **
Female No epilepsy	Male No epilepsy	0.0708255	0.0726925	0.974317	0.764186
ANCOVA - BNH: rs1805327 x Family Type * Language Regression
Cases	Sum of Squares	df	Mean Square	F	p
family_type_x	0.287603	1	0.287603	4.04141	0.0484864
Lang regress	0.418343	1	0.418343	5.87856	0.0180722
family_type_x ✻ Lang regress	0.62379	1	0.62379	8.76551	0.00426156 **
Residuals	4.69683	66	0.0711641
Descriptives - BNH: rs1805327 x Family Type * Language Regression
family_type_x	Lang regress	N	Mean	SD	SE	Coefficient of variation
Multiplex	Language regression	4	0.5	0.57735	0.288675	1.1547
	No language regression	6	0	0	0	NaN
Simplex	Language regression	26	0.0384615	0.196116	0.0384615	5.09902
	No language regression	34	0.0882353	0.287902	0.0493748	3.26289
Post Hoc Comparisons - BNH: rs1805327 x Family Type * Language Regression
			Mean Difference	SE	t	ptukey
Multiplex Language regression	Simplex Language regression		0.461538	0.143276	3.22132	0.01043579 *
	Multiplex No language regression		0.5	0.172197	2.90366	0.02520408 *
	Simplex No language regression		0.411765	0.141011	2.92009	0.0241233 *
Simplex Language regression	Multiplex No language regression		0.0384615	0.120821	0.318334	0.988737
	Simplex No language regression		-0.0497738	0.0694992	-0.716177	0.890328
Multiplex No language regression	Simplex No language regression		-0.0882353	0.118126	-0.746959	0.877636
Mann-Whitney U test - WNH: rs112406029 x Epilepsy
	W	p	BH adj. p (6 comparisons)
SNP1062	98676.5	0.00181148	0.0108689
Note. Mann-Whitney U test.
Group Descriptives - WNH: rs112406029 x Epilepsy
	Group	N	Mean	SD	SE	Coefficient of variation
SNP1062	Epilepsy	95	0.463158	0.632633	0.0649067	1.36591
	No epilepsy	1814	0.272326	0.477555	0.0112126	1.75361
ANCOVA - WNH: rs112406029 x Family Type * Epilepsy
Cases	Sum of Squares	df	Mean Square	F	p
family_type_x	3.18719	1	3.18719	13.5556	0.00023805
Seizures	5.85236	1	5.85236	24.8909	6.6e-07
family_type_x ✻ Seizures	2.59917	1	2.59917	11.0547	0.00090143 ***
Residuals	447.904	1905	0.23512
Note. Type III Sum of Squares
Descriptives - WNH: rs112406029 x Family Type * Epilepsy
family_type_x	Seizures	N	Mean	SD	SE	Coefficient of variation
Multiplex	Epilepsy	18	0.833333	0.707107	0.166667	0.848528
	No epilepsy	326	0.291411	0.468438	0.0259444	1.60748
Simplex	Epilepsy	77	0.376623	0.585773	0.0667551	1.55533
	No epilepsy	1488	0.268145	0.479583	0.0124326	1.78852
Post Hoc Comparisons - WNH: rs112406029 x Family Type * Epilepsy
		Mean Difference	SE	t	ptukey
Multiplex Epilepsy	Simplex Epilepsy	0.45671	0.126948	3.59762	0.00186875 **
	Multiplex No epilepsy	0.541922	0.117403	4.61592	0.00002475 ***
	Simplex No epilepsy	0.565188	0.114979	4.91556	0.00000573 ***
Simplex Epilepsy	Multiplex No epilepsy	0.0852123	0.0614389	1.38694	0.507684
	Simplex No epilepsy	0.108478	0.0566703	1.9142	0.222326
Multiplex No epilepsy	Simplex No epilepsy	0.0232659	0.029652	0.784632	0.861465

## Sheet: Tab6_Other_geno-pheno
#Significant genotype-phenotype associations with non-enriched brain-related QTLs in autism (Table 4 in manuscript)
##Significant results in red
##Headings are color-coded by ethnic group
#BNH = Black non--Hispanics
#WHS = White Hispanics
#WNH = White non-Hispanics
ANCOVA - WNH: rs2075613 x Family Type * Epilepsy
Cases	Sum of Squares	df	Mean Square	F	p
family_type_x	0.0348152	1	0.0348152	6.80733	0.0091571
Epilepsy	0.026701	1	0.026701	5.22078	0.0224398
family_type_x ✻ Epilepsy	0.0339866	1	0.0339866	6.64532	0.01002416 *
Residuals	8.80182	1721	0.00511437
Descriptives - WNH: rs2075613 x Family Type * Epilepsy
family_type_x	Epilepsy	N	Mean	SD	SE	Coefficient of variation
Multiplex	Epilepsy	13	0	0	0	NaN
	No epilepsy	301	0.00332226	0.057639	0.00332226	17.3494
Simplex	Epilepsy	51	0.0588235	0.237635	0.0332756	4.0398
	No epilepsy	1360	0.00367647	0.0605446	0.00164175	16.4681
Post Hoc Comparisons - WNH: rs2075613 x Family Type * Epilepsy
		Mean Difference	SE	t	ptukey
Multiplex Epilepsy	Simplex Epilepsy	-0.0588235	0.0222192	-2.64741	0.04077322 *
	Multiplex No epilepsy	-0.00332226	0.0202584	-0.163994	0.998431
	Simplex No epilepsy	-0.00367647	0.0199292	-0.184476	0.997773
Simplex Epilepsy	Multiplex No epilepsy	0.0555013	0.0108293	5.12512	0.00000198 ***
	Simplex No epilepsy	0.0551471	0.0102001	5.40652	0.00000044 ***
Multiplex No epilepsy	Simplex No epilepsy	-0.00035421	0.00455542	-0.0777561	0.999831
ANCOVA - WHS: rs28368064 x Family Type * Language Regression
Cases	Sum of Squares	df	Mean Square	F	p
familytype	0.249858	1	0.249858	11.6078	0.00074611
langregress	0.129769	1	0.129769	6.02877	0.0146399
familytype ✻ langregress	0.120538	1	0.120538	5.5999	0.01859454 *
Residuals	6.47903	301	0.021525
Descriptives - WHS: rs28368064 x Family Type * Language Regression
familytype	langregress	N	Mean	SD	SE	Coefficient of variation
Multiplex	Language regression	20	0.15	0.366348	0.0819178	2.44232
	No language regression	28	0.0357143	0.188982	0.0357143	5.2915
Simplex	Language regression	76	0.0131579	0.114708	0.0131579	8.7178
	No language regression	181	0.0110497	0.104825	0.0077916	9.48669
Post Hoc Comparisons - WHS: rs28368064 x Family Type * Language Regression
		Mean Difference	SE	t	ptukey
Multiplex Language regression	Simplex Language regression	0.136842	0.0368711	3.71137	0.00139594 **
	Multiplex No language regression	0.114286	0.0429535	2.66069	0.04074868 *
	Simplex No language regression	0.13895	0.0345713	4.01924	0.00042751 ***
Simplex Language regression	Multiplex No language regression	-0.0225564	0.0324342	-0.695452	0.898783
	Simplex No language regression	0.00210817	0.0200536	0.105127	0.999583
Multiplex No language regression	Simplex No language regression	0.0246646	0.0297938	0.827841	0.841237
ANCOVA - WHS: rs41310034 x Family Type * Language Regression
Cases	Sum of Squares	df	Mean Square	F	p
familytype	0.249858	1	0.249858	11.6078	0.00074611
langregress	0.129769	1	0.129769	6.02877	0.0146399
familytype ✻ langregress	0.120538	1	0.120538	5.5999	0.01859454 *
Residuals	6.47903	301	0.021525
Descriptives - WHS: rs41310034 x Family Type * Language Regression
familytype	langregress	N	Mean	SD	SE	Coefficient of variation
Multiplex	Language regression	20	0.15	0.366348	0.0819178	2.44232
	No language regression	28	0.0357143	0.188982	0.0357143	5.2915
Simplex	Language regression	76	0.0131579	0.114708	0.0131579	8.7178
	No language regression	181	0.0110497	0.104825	0.0077916	9.48669
Post Hoc Comparisons - WHS: rs41310034 x Family Type * Language Regression
		Mean Difference	SE	t	ptukey
Multiplex Language regression	Simplex Language regression	0.136842	0.0368711	3.71137	0.00139594 **
	Multiplex No language regression	0.114286	0.0429535	2.66069	0.04074868 *
	Simplex No language regression	0.13895	0.0345713	4.01924	0.00042751 ***
Simplex Language regression	Multiplex No language regression	-0.0225564	0.0324342	-0.695452	0.898783
	Simplex No language regression	0.00210817	0.0200536	0.105127	0.999583
Multiplex No language regression	Simplex No language regression	0.0246646	0.0297938	0.827841	0.841237
ANCOVA - WHS: rs3026903 x Family Type * Epilepsy
Cases	Sum of Squares	df	Mean Square	F	p
familytype	0.678626	1	0.678626	12.9335	0.00037709
seizures	0.975517	1	0.975517	18.5918	2.197e-05
familytype ✻ seizures	0.719003	1	0.719003	13.703	0.00025458 ***
Residuals	15.7936	301	0.0524703
Descriptives - WHS: rs3026903 x Family Type * Epilepsy
familytype	seizures	N	Mean	SD	SE	Coefficient of variation
Multiplex	Epilepsy	3	0.666667	0.57735	0.333333	0.866025
	No epilepsy	45	0.0444444	0.208409	0.0310678	4.6892
Simplex	Epilepsy	10	0.1	0.316228	0.1	3.16228
	No epilepsy	247	0.0526316	0.22375	0.0142369	4.25126
Post Hoc Comparisons - WHS: rs3026903 x Family Type * Epilepsy
		Mean Difference	SE	t	ptukey
Multiplex Epilepsy	Simplex Epilepsy	0.566667	0.150788	3.75803	0.00117307 **
	Multiplex No epilepsy	0.622222	0.136587	4.55549	0.00004486 ***
	Simplex No epilepsy	0.614035	0.133051	4.61504	0.00003441 ***
Simplex Epilepsy	Multiplex No epilepsy	0.0555556	0.0800815	0.693738	0.899443
	Simplex No epilepsy	0.0473684	0.0738882	0.641083	0.918587
Multiplex No epilepsy	Simplex No epilepsy	-0.00818713	0.0371273	-0.220515	0.996209
ANCOVA - WHS: rs28368064 x Intellectual Disability * Language Regression
Cases	Sum of Squares	df	Mean Square	F	p
intelldis	0.0947482	1	0.0947482	4.32406	0.0384234
langregress	0.192258	1	0.192258	8.77415	0.00329877
intelldis ✻ langregress	0.156612	1	0.156612	7.14738	0.00791705 **
Residuals	6.59547	301	0.0219119
Descriptives - WHS: rs28368064 x Intellectual Disability * Language Regression
intelldis	langregress	N	Mean	SD	SE	Coefficient of variation
ID	Language regression	13	0.153846	0.375534	0.104154	2.44097
	No language regression	24	0	0	0	NaN
No ID	Language regression	83	0.0240964	0.154281	0.0169345	6.40265
	No language regression	185	0.0162162	0.126649	0.00931141	7.81002
Post Hoc Comparisons - WHS: rs28368064 x Intellectual Disability * Language Regression
		Mean Difference	SE	t	ptukey
ID Language regression	No ID Language regression	0.12975	0.0441534	2.93861	0.01854495 *
	ID No language regression	0.153846	0.0509757	3.01803	0.01459776 *
	No ID No language regression	0.13763	0.0424732	3.2404	0.00722627 **
No ID Language regression	ID No language regression	0.0240964	0.0343073	0.702369	0.896098
	No ID No language regression	0.00788017	0.0195561	0.402952	0.977837
ID No language regression	No ID No language regression	-0.0162162	0.032116	-0.504927	0.957871
ANCOVA - WHS: rs41310034 x Intellectual Disability * Language Regression
Cases	Sum of Squares	df	Mean Square	F	p
intelldis	0.0947482	1	0.0947482	4.32406	0.0384234
langregress	0.192258	1	0.192258	8.77415	0.00329877
intelldis ✻ langregress	0.156612	1	0.156612	7.14738	0.00791705 **
Residuals	6.59547	301	0.0219119
Descriptives - WHS: rs41310034 x Intellectual Disability * Language Regression
intelldis	langregress	N	Mean	SD	SE	Coefficient of variation
ID	Language regression	13	0.153846	0.375534	0.104154	2.44097
	No language regression	24	0	0	0	NaN
No ID	Language regression	83	0.0240964	0.154281	0.0169345	6.40265
	No language regression	185	0.0162162	0.126649	0.00931141	7.81002
Post Hoc Comparisons - WHS: rs41310034 x Intellectual Disability * Language Regression
		Mean Difference	SE	t	ptukey
ID Language regression	No ID Language regression	0.12975	0.0441534	2.93861	0.01854495 *
	ID No language regression	0.153846	0.0509757	3.01803	0.01459776 *
	No ID No language regression	0.13763	0.0424732	3.2404	0.00722627 **
No ID Language regression	ID No language regression	0.0240964	0.0343073	0.702369	0.896098
	No ID No language regression	0.00788017	0.0195561	0.402952	0.977837
ID No language regression	No ID No language regression	-0.0162162	0.032116	-0.504927	0.957871
ANCOVA - WHS: rs75002200 x Epilepsy * Language Regression
Cases	Sum of Squares	df	Mean Square	F	p
langregress	0.289967	1	0.289967	5.62356	0.0183499
seizures	0.177789	1	0.177789	3.448	0.0643053
langregress ✻ seizures	0.39674	1	0.39674	7.69427	0.00588563 **
Residuals	15.5205	301	0.051563
Descriptives - WHS: rs75002200 x Epilepsy * Language Regression
langregress	seizures	N	Mean	SD	SE	Coefficient of variation
Language regression	Epilepsy	6	0.333333	0.516398	0.210819	1.54919
	No epilepsy	90	0.0333333	0.180511	0.0190275	5.41533
No language regression	Epilepsy	7	0	0	0	NaN
	No epilepsy	202	0.0594059	0.23697	0.0166732	3.989
Post Hoc Comparisons -WHS: rs75002200 x Epilepsy * Language Regression
		Mean Difference	SE	t	ptukey
Language regression Epilepsy	No language regression Epilepsy	0.333333	0.126333	2.63853	0.04323884 *
	Language regression No epilepsy	0.3	0.0957432	3.13338	0.0101974 *
	No language regression No epilepsy	0.273927	0.0940696	2.91196	0.02006719 *
No language regression Epilepsy	Language regression No epilepsy	-0.0333333	0.0891014	-0.374105	0.982115
	No language regression No epilepsy	-0.0594059	0.0873007	-0.680475	0.904469
Language regression No epilepsy	No language regression No epilepsy	-0.0260726	0.0287782	-0.905985	0.801667
ANCOVA - WHS: rs4487571 x Epilepsy * Language Regression
Cases	Sum of Squares	df	Mean Square	F	p
langregress	0.725864	1	0.725864	6.0722	0.0142913
seizures	0.251471	1	0.251471	2.10368	0.147987
langregress ✻ seizures	0.811012	1	0.811012	6.7845	0.0096518 **
Residuals	35.9812	301	0.119539
Descriptives - WHS: rs4487571 x Epilepsy * Language Regression
langregress	seizures	N	Mean	SD	SE	Coefficient of variation
Language regression	Epilepsy	6	0.5	0.547723	0.223607	1.09545
	No epilepsy	90	0.1	0.336873	0.0355095	3.36873
No language regression	Epilepsy	7	0	0	0	NaN
	No epilepsy	202	0.113861	0.348281	0.0245049	3.05881
Post Hoc Comparisons - WHS: rs4487571 x Epilepsy * Language Regression
		Mean Difference	SE	t	ptukey
Language regression Epilepsy	No language regression Epilepsy	0.5	0.192354	2.59937	0.04795859 *
	Language regression No epilepsy	0.4	0.145778	2.74389	0.03246187 *
	No language regression No epilepsy	0.386139	0.14323	2.69593	0.03704011 *
No language regression Epilepsy	Language regression No epilepsy	-0.1	0.135666	-0.737106	0.882063
	No language regression No epilepsy	-0.113861	0.132924	-0.856591	0.827122
Language regression No epilepsy	No language regression No epilepsy	-0.0138614	0.0438176	-0.316343	0.989023
ANCOVA - WHS: rs79433478 x Sex * Language Regression
Cases	Sum of Squares	df	Mean Square	F	p
langregress	0.121486	1	0.121486	6.41531	0.0118219
sex	0.0731354	1	0.0731354	3.86205	0.0503094
langregress ✻ sex	0.142466	1	0.142466	7.52316	0.0064561 **
Residuals	5.70002	301	0.018937
Descriptives - WHS: rs79433478 x Sex * Language Regression
langregress	sex	N	Mean	SD	SE	Coefficient of variation
Language regression	Female	17	0.117647	0.332106	0.0805474	2.8229
	Male	79	0.0126582	0.112509	0.0126582	8.88819
No language regression	Female	36	0	0	0	NaN
	Male	173	0.017341	0.130918	0.00995348	7.54958
Post Hoc Comparisons - WHS: rs79433478 x Sex * Language Regression
		Mean Difference	SE	t	ptukey
Language regression Female	No language regression Female	0.117647	0.0404965	2.90512	0.02047572 *
	Language regression Male	0.104989	0.0367919	2.85358	0.02379369 *
	No language regression Male	0.100306	0.0349771	2.86776	0.02283688 *
No language regression Female	Language regression Male	-0.0126582	0.0276719	-0.45744	0.968138
	No language regression Male	-0.017341	0.0252089	-0.687893	0.901675
Language regression Male	No language regression Male	-0.00468281	0.0186861	-0.250604	0.994466
ANCOVA - BNH: rs4548 x Family Type * Language Regression
Cases	Sum of Squares	df	Mean Square	F	p
family_type_x	0.229313	1	0.229313	11.351	0.00126282
regress_lang_y_n	0.229313	1	0.229313	11.351	0.00126282
family_type_x ✻ regress_lang_y_n	0.229313	1	0.229313	11.351	0.00126282 **
Residuals	1.33333	66	0.020202
Descriptives - BNH: rs4548 x Family Type * Language Regression
family_type_x	regress_lang	N	Mean	SD	SE	Coefficient of variation
Multiplex	Language regression	4	0	0	0	NaN
	No language regression	6	0.333333	0.516398	0.210819	1.54919
Simplex	Language regression	26	0	0	0	NaN
	No language regression	34	0	0	0	NaN
Post Hoc Comparisons -BNH: rs4548 x Family Type * Language Regression
		Mean Difference	SE	t	ptukey
Multiplex Language regression	Simplex Language regression	1.38777878×10-16	0.0763381	1.81793723×10-15	1
	Multiplex No language regression	-0.333333	0.091747	-3.63318	0.00301092 **
	Simplex No language regression	1.11022302×10-16	0.0751311	1.47771433×10-15	1
Simplex Language regression	Multiplex No language regression	-0.333333	0.0643739	-5.17808	0.00001344 ***
	Simplex No language regression	-44.7556	0.0370294	-90.9555	1
Multiplex No language regression	Simplex No language regression	0.333333	0.0629379	5.29623	0.00000857 ***
ANCOVA - BNH: rs1805327 x Family Type * Language Regression
Cases	Sum of Squares	df	Mean Square	F	p
family_type_x	0.287603	1	0.287603	4.04141	0.0484864
regress_lang_y_n	0.418343	1	0.418343	5.87856	0.0180722
family_type_x ✻ regress_lang_y_n	0.62379	1	0.62379	8.76551	0.00426156 **
Residuals	4.69683	66	0.0711641
Descriptives - BNH: rs1805327 x Family Type * Language Regression
family_type_x	regress_lang_y_n	N	Mean	SD	SE	Coefficient of variation
Multiplex	Language regression	4	0.5	0.57735	0.288675	1.1547
	No language regression	6	0	0	0	NaN
Simplex	Language regression	26	0.0384615	0.196116	0.0384615	5.09902
	No language regression	34	0.0882353	0.287902	0.0493748	3.26289
Post Hoc Comparisons - BNH: rs1805327 x Family Type * Language Regression
		Mean Difference	SE	t	ptukey
Multiplex Language regression	Simplex Language regression	0.461538	0.143276	3.22132	0.01043579 *
	Multiplex No language regression	0.5	0.172197	2.90366	0.02520408 *
	Simplex No language regression	0.411765	0.141011	2.92009	0.0241233 *
Simplex Language regression	Multiplex No language regression	0.0384615	0.120821	0.318334	0.988737
	Simplex No language regression	-0.0497738	0.0694992	-0.716177	0.890328
Multiplex No language regression	Simplex No language regression	-0.0882353	0.118126	-0.746959	0.877636
ANCOVA - BNH: rs73038782 x Intellectual Disability * Family Type
Cases	Sum of Squares	df	Mean Square	F	p
family_type_x	0.564242	1	0.564242	23.6331	7.54e-06
Intellectual disability	0.976874	1	0.976874	40.916	2e-08
family_type_x ✻ Intellectual disability	0.564242	1	0.564242	23.6331	0.00000754 ***
Residuals	1.57576	66	0.0238751
Descriptives - BNH: rs73038782 x Intellectual Disability * Family Type
family_type_x	Intellectual disability	N	Mean	SD	SE	Coefficient of variation
Multiplex	ID	3	0.666667	0.57735	0.333333	0.866025
	No ID	7	0	0	0	NaN
Simplex	ID	11	0.0909091	0.301511	0.0909091	3.31662
	No ID	49	0	0	0	NaN
Post Hoc Comparisons - BNH: rs73038782 x Intellectual Disability * Family Type
		Mean Difference	SE	t	ptukey
Multiplex ID	Simplex ID	0.575758	0.100642	5.72084	0.00000166 ***
	Multiplex No ID	0.666667	0.106626	6.25238	0.0000002 ***
	Simplex No ID	0.666667	0.0919	7.25426	3.40253437×10-9 ***
Simplex ID	Multiplex No ID	0.0909091	0.0747074	1.21687	0.618462
	Simplex No ID	0.0909091	0.051553	1.76341	0.300062
Multiplex No ID	Simplex No ID	-88.1645	0.0624338	-25.5586	1
ANCOVA - BNH: rs78083518 x Intellectual Disability * Language Delay
Cases	Sum of Squares	df	Mean Square	F	p
Intellectual disability	0.813134	1	0.813134	33.8529	1.8e-07
Lang delay	0.813134	1	0.813134	33.8529	1.8e-07
Intellectual disability ✻ Lang delay	0.99333	1	0.99333	41.355	0.00000001 ***
Residuals	1.63333	68	0.0240196
Descriptives - BNH: rs78083518 x Intellectual Disability * Language Delay
Intellectual disability	Lang delay	N	Mean	SD	SE	Coefficient of variation
ID	Language delay	11	0	0	0	NaN
	No language delay	3	0.666667	0.57735	0.333333	0.866025
No ID	Language delay	30	0.0333333	0.182574	0.0333333	5.47723
	No language delay	28	0	0	0	NaN
Post Hoc Comparisons - BNH: rs78083518 x Intellectual Disability * Language Delay
		Mean Difference	SE	t	ptukey
ID Language delay	No ID Language delay	-0.0333333	0.0546283	-0.610184	0.928508
	ID No language delay	-0.666667	0.100946	-6.60418	0.00000004 ***
	No ID No language delay	2.77555756×10-16	0.0551493	5.03280770×10-15	1
No ID Language delay	ID No language delay	-0.633333	0.0938466	-6.7486	0.00000002 ***
	No ID No language delay	0.0333333	0.0407247	0.818505	0.845523
ID No language delay	No ID No language delay	0.666667	0.0941508	7.08084	6.02556904×10-9 ***
ANCOVA - BNH: rs3745263 x Intellectual Disability * Language Delay
Cases	Sum of Squares	df	Mean Square	F	p
Intellectual disability	0.813134	1	0.813134	33.8529	1.8e-07
Lang delay	0.813134	1	0.813134	33.8529	1.8e-07
Intellectual disability ✻ Lang delay	0.99333	1	0.99333	41.355	0.00000001 ***
Residuals	1.63333	68	0.0240196
Descriptives - BNH: rs3745263 x Intellectual Disability * Language Delay
Intellectual disability	Lang delay	N	Mean	SD	SE	Coefficient of variation
ID	Language delay	11	0	0	0	NaN
	No language delay	3	0.666667	0.57735	0.333333	0.866025
No ID	Language delay	30	0.0333333	0.182574	0.0333333	5.47723
	No language delay	28	0	0	0	NaN
Post Hoc Comparisons - BNH: rs3745263 x Intellectual Disability * Language Delay
		Mean Difference	SE	t	ptukey
ID Language delay	No ID Language delay	-0.0333333	0.0546283	-0.610184	0.928508
	ID No language delay	-0.666667	0.100946	-6.60418	0.00000004 ***
	No ID No language delay	2.77555756×10-16	0.0551493	5.03280770×10-15	1
No ID Language delay	ID No language delay	-0.633333	0.0938466	-6.7486	0.00000002 ***
	No ID No language delay	0.0333333	0.0407247	0.818505	0.845523
ID No language delay	No ID No language delay	0.666667	0.0941508	7.08084	6.02556904×10-9 ***
